# Supplementary material for: Modelling local areas of exposure to Schistosoma japonicum in a limited survey data environment
Source: Parasit Vectors. 2018 Aug 13;11:465. doi: 10.1186/s13071-018-3039-6 (PMC6090730; doi:10.1186/s13071-018-3039-6)
Supplement: Supplementary file 1 — Table S1. Saaty’s pairwise comparison matrix for Land Use. Table S2. Saaty’s pairwise comparison matrix for Elevation. Table S3. Saaty’s pairwise comparison matrix for Slope. Table S4. Saaty’s pairwise comparison matrix for Distance to water bodies. Table S5. Saaty’s pairwise comparison matrix for Snail infection rate. Table S6. Saaty’s pairwise comparison matrix for all risk factors. Table S7. Total weights for all risk factors. Saaty’s pairwise comparison tables for the risk factors and their categories. This file also includes the calculation of consistency indexes and ratios. (XLSX 31 kb) [file 13071_2018_3039_MOESM1_ESM.xlsx]

## Sheet: Land Use
Additional file 1: TABLE S1. Saaty's pairwise comparison matrix for Land Use
	Wet Soil	Water bodies	Agriculture land and grass	Forest and Natural Areas	Built land	Barren land		Normalized relative weights							Normalized pricipal eingen vector
Wet Soil	1	3	5	7	9	9		0.526756	0.657163	0.43653	0.343137	0.287234	0.25		0.416803
Water bodies	0.333333	1	5	7	9	9		0.175585	0.219054	0.43653	0.343137	0.287234	0.25		0.285257
Agriculture land and grass	0.2	0.2	1	5	7	9		0.105351	0.0438108	0.087306	0.245098	0.223404	0.25		0.159162
Forest and Natural Areas	0.142857	0.142857	0.2	1	5	5		0.0752508	0.0312935	0.0174612	0.0490196	0.159574	0.138889		0.0785814
Built land	0.111111	0.111111	0.142857	0.2	1	3		0.0585284	0.0243394	0.0124723	0.00980392	0.0319149	0.0833333		0.036732
Barren land	0.111111	0.111111	0.111111	0.2	0.333333	1		0.0585284	0.0243394	0.00970067	0.00980392	0.0106383	0.0277778		0.0234647
sum=	1.89841	4.56508	11.454	20.4	31.3333	36		1	1	1	1	1	1
Principal eingen value	7.51525
Number of factors	6
Consistency index	0.303049
Random index (n factors)	1.24
Consistency ratio	0.244395	acceptable

## Sheet: Elevation
Additional file 1: TABLE S2. Saaty's pairwise comparison matrix for Elevation
	HR	MR	LR		Normalized relative weights				Normalized pricipal eingen vector
HR	1	5	9		0.762712	0.813953	0.529412		0.702026
MR	0.2	1	7		0.152542	0.162791	0.411765		0.242366
LR	0.111111	0.142857	1		0.0847458	0.0232558	0.0588235		0.0556084
sum	1.31111	6.14286	17		1	1	1
Principal eingen value	3.3546
number of factors	3
Consistency index	0.177298
Random index (n factors)	0.58
Consistency ratio	0.305686	acceptable

## Sheet: Slope
Additional file 1: TABLE S3. Saaty's pairwise comparison matrix for Slope
	HR	MR	LR		Normalized relative weights				Normalized pricipal eingen vector
HR	1	5	7		0.744681	0.806452	0.538462		0.696531
MR	0.2	1	5		0.148936	0.16129	0.384615		0.231614
LR	0.142857	0.2	1		0.106383	0.0322581	0.0769231		0.0718547
sum	1.34286	6.2	13		1	1	1
Principal eingen value	3.30546
number of factors	3
Consistency index	0.15273
Random index (n factors)	0.58
Consistency ratio	0.263327	acceptable

## Sheet: DWB
Additional file 1: TABLE S4. Saaty's pairwise comparison matrix for Distance to water bodies
	HR	MR	LR		Normalized relative weights				Normalized pricipal eingen vector
HR	1	7	9		0.797468	0.859649	0.529412		0.728843
MR	0.142857	1	7		0.113924	0.122807	0.411765		0.216165
LR	0.111111	0.142857	1		0.0886076	0.0175439	0.0588235		0.0549917
sum	1.25397	8.14286	17		1	1	1
Principal eingen value	3.60901
number of factors	3
Consistency index	0.304504
Random index (n factors)	0.58
Consistency ratio	0.525006	acceptable

## Sheet: SIR
Additional file 1: TABLE S5. Saaty's pairwise comparison matrix for Snail infection rate
	HR	MR	LR		Normalized relative weights				Normalized pricipal eingen vector
HR	1	3	7		0.677419	0.714286	0.538462		0.643389
MR	0.333333	1	5		0.225806	0.238095	0.384615		0.282839
LR	0.142857	0.2	1		0.0967742	0.047619	0.0769231		0.0737721
sum	1.47619	4.2	13		1	1	1
Principal eingen value	3.09673
number of factors	3
Consistency index	0.0483629
Random index (n factors)	0.58
Consistency ratio	0.0833843	acceptable

## Sheet: Allfactors
Additional file 1: TABLE S6. Saaty's pairwise comparison matrix for all risk factors
	LU	E	SLP	DWB	SIR		Normalized relative weights						Normalized pricipal eingen vector
LU	1	7	3	0.333333	5		0.213849	0.28	0.314685	0.186501	0.306122		0.260232
E	0.142857	1	0.2	0.111111	0.333333		0.0305499	0.04	0.020979	0.062167	0.0204082		0.0348208
SLP	0.333333	5	1	0.2	3		0.0712831	0.2	0.104895	0.111901	0.183673		0.13435
DWB	3	9	5	1	7		0.641548	0.36	0.524476	0.559503	0.428571		0.502819
SIR	0.2	3	0.333333	0.142857	1		0.0427699	0.12	0.034965	0.079929	0.0612245		0.0677777
sum	4.67619	25	9.53333	1.7873	16.3333		1	1	1	1	1
Principal eingen value	5.37395
number of factors	5
Consistency index	0.0934864
Random index (n factors)	1.12
Consistency ratio	0.08347	acceptable

## Sheet: Total weights
Additional file 1: TABLE S7. Total weights fo all risk factors
Risk factors	Categories	Prior probabilitites per category (Weights)	Prior probabilitites per risk factor (Weights)
Land Use	Wet Soil	0.416803	0.260232
	Water bodies	0.285257
	Agriculture land and grass	0.159162
	Forest and Natural Areas	0.0785814
	Built land	0.036732
	Barren land	0.0234647
Elevation	High risk	0.702026	0.0348208
	Medium risk	0.242366
	Low risk	0.0556084
Slope	High risk	0.696531	0.13435
	Medium risk	0.231614
	Low risk	0.0718547
DWB	High risk	0.728843	0.502819
	Medium risk	0.216165
	Low risk	0.0549917
SIR	High risk	0.643389	0.0677777
	Medium risk	0.282839
	Low risk	0.0737721
