# Supplementary material for: Modelling local areas of exposure to Schistosoma japonicum in a limited survey data environment
Source: Parasit Vectors. 2018 Aug 13;11:465. doi: 10.1186/s13071-018-3039-6 (PMC6090730; doi:10.1186/s13071-018-3039-6)
Supplement: Supplementary file 2 — Table S8. Conditional probabilities for Land Use. Table S9. Conditional probabilities for Community cost. Table S10. Conditional probabilities for Exposure. Node probability tables. Conditional probability tables used for each one of the latent variable nodes: exposure (EX), potential accessible sites (PAS) and community cost (CC). (XLSX 16 kb) [file 13071_2018_3039_MOESM2_ESM.xlsx]

## Sheet: NPT
Additional file 2
Table S8. Conditional probabilities for Land Use
PAS
Land Use	Wet Soil									Water Bodies									Agriculture and Grass land									Forest and Natural land									Built land									Barren land
Elevation	HR			MR			LR			HR			MR			LR			HR			MR			LR			HR			MR			LR			HR			MR			LR			HR			MR
Slope	HR	MR	LR	HR	MR	LR	HR	MR	LR	HR	MR	LR	HR	MR	LR	HR	MR	LR	HR	MR	LR	HR	MR	LR	HR	MR	LR	HR	MR	LR	HR	MR	LR	HR	MR	LR	HR	MR	LR	HR	MR	LR	HR	MR	LR	HR	MR	LR	HR
HR	1	0.9	0.8	1	0.85	0.75	0.95	0.95	0.7	1	0.9	0.8	0.95	0.8	0.7	0.9	0.7	0.6	0.8	0.4	0.3	0.6	0.2	0.1	0.5	0.2	0	0.7	0.3	0.2	0.5	0.1	0	0.4	0.1	0	0.1	0	0	0	0	0	0	0	0	0	0	0	0
MR	0	0.1	0.2	0	0.15	0.25	0.05	0.2	0.2	0	0.1	0.2	0.05	0.2	0.2	0.1	0.2	0.3	0.2	0.6	0.7	0.4	0.8	0.7	0.5	0.7	0.7	0.3	0.7	0.8	0.5	0.9	0.7	0.4	0.6	0.6	0.2	0.3	0.2	0.2	0.25	0.15	0.15	0.2	0.1	0.2	0.15	0.1	0.15
LR	0	0	0	0	0	0	0	0	0.1	0	0	0	0	0	0.1	0	0.1	0.1	0	0	0	0	0	0.2	0	0.1	0.3	0	0	0	0	0	0.3	0.2	0.3	0.4	0.7	0.7	0.8	0.8	0.75	0.85	0.85	0.8	0.9	0.8	0.85	0.9	0.85
Table S9. Conditional probabilities for Community cost
CC
DWB	HR	MR	LR
HR	0.8	0.2	0
MR	0.2	0.8	0.2
LR	0	0	0.8
Table S10. Conditional probabilities for Exposure
EX
PAS	HR									MR									LR
CC	HR			MR			LR			HR			MR			LR			HR			MR			LR
SIR	HR	MR	LR	HR	MR	LR	HR	MR	LR	HR	MR	LR	HR	MR	LR	HR	MR	LR	HR	MR	LR	HR	MR	LR	HR	MR	LR
HR	1	0.8	0.6	0.9	0.7	0.5	0.6	0.4	0.3	0.8	0.6	0.5	0.5	0.4	0.3	0.35	0.2	0.1	0.6	0.3	0.2	0.2	0	0	0	0	0
MR	0	0.2	0.3	0.1	0.2	0.3	0.2	0.3	0.3	0.2	0.4	0.3	0.5	0.5	0.4	0.45	0.5	0.5	0.3	0.5	0.6	0.3	0.4	0.3	0.5	0.2	0
LR	0	0	0.1	0	0.1	0.2	0.2	0.3	0.4	0	0	0.2	0	0.1	0.3	0.2	0.3	0.4	0.1	0.2	0.2	0.5	0.6	0.7	0.5	0.8	1
[truncated: 5 more columns]
