# Supplementary material for: Modelling local areas of exposure to Schistosoma japonicum in a limited survey data environment
Source: Parasit Vectors. 2018 Aug 13;11:465. doi: 10.1186/s13071-018-3039-6 (PMC6090730; doi:10.1186/s13071-018-3039-6)
Supplement: Supplementary file 3 — Table S11. Abbreviations used in the manuscript and variable notations. (XLSX 14 kb) [file 13071_2018_3039_MOESM3_ESM.xlsx]

## Sheet: Sheet1
Additional file 3: Table S11. Abbreviations used in the manuscript and variable notations.
TEXT ABBREVIATION			DESCRIPTION
SCH			Schistosomiasis
BN			Bayesian network
DAG			Directed acyclic graph
NPT			Node probability tables
GIS			Geographic information systems
GPS			Global positioning systems
VARIABLES NOTATION			DESCRIPTION
Set of a variable		Single variable
No evidence inserted	Inserted evidence
LU	LU	-	Land use
DWB	DWB	-	Distance to water bodies
SI	SI	-	Snail infection rate
E	E	-	Elevation
SLP	SLP	-	Slope
PAS	-	-	Potential Accesible snail sites
CC	-	-	Community Cost
EX	-	ex	Exposure
X	-	x	Random variables in the network
S	-	s	School survey points
V	-	v	Nodes
I	-	i	Discrete variables
π	-	-	Prior probabilities
D	-	-	DAG
P	-	-	Probability distributions
